# Supplementary material for: Body site microbiota of Magellanic and king penguins inhabiting the Strait of Magellan follow species-specific patterns
Source: PeerJ. 2023 Nov 2;11:e16290. doi: 10.7717/peerj.16290 (PMC10625763; doi:10.7717/peerj.16290)
Supplement: Supplemental Information 11 [file peerj-11-16290-s011.csv]

	Regions	Sample Type	Species
A_pata_back_1	back	swab	A. patagonicus
A_pata_back_2	back	swab	A. patagonicus
A_pata_back_3	back	swab	A. patagonicus
A_pata_back_4	back	swab	A. patagonicus
A_pata_back_5	back	swab	A. patagonicus
A_pata_back_6	back	swab	A. patagonicus
A_pata_back_7	back	swab	A. patagonicus
A_pata_back_8	back	swab	A. patagonicus
A_pata_foot_1	foot	swab	A. patagonicus
A_pata_foot_2	foot	swab	A. patagonicus
A_pata_foot_3	foot	swab	A. patagonicus
A_pata_foot_4	foot	swab	A. patagonicus
A_pata_foot_5	foot	swab	A. patagonicus
A_pata_foot_6	foot	swab	A. patagonicus
A_pata_foot_7	foot	swab	A. patagonicus
A_pata_foot_8	foot	swab	A. patagonicus
A_pata_plum_1	chest	feather	A. patagonicus
A_pata_plum_2	chest	feather	A. patagonicus
A_pata_plum_3	chest	feather	A. patagonicus
A_pata_plum_4	chest	feather	A. patagonicus
A_pata_plum_5	chest	feather	A. patagonicus
A_pata_plum_6	chest	feather	A. patagonicus
A_pata_plum_7	chest	feather	A. patagonicus
A_pata_plum_8	chest	feather	A. patagonicus
S_mage_back_1	back	swab	S. magellanicus
S_mage_back_10	back	swab	S. magellanicus
S_mage_back_11	back	swab	S. magellanicus
S_mage_back_2	back	swab	S. magellanicus
S_mage_back_3	back	swab	S. magellanicus
S_mage_back_4	back	swab	S. magellanicus
S_mage_back_5	back	swab	S. magellanicus
S_mage_back_6	back	swab	S. magellanicus
S_mage_back_7	back	swab	S. magellanicus
S_mage_back_8	back	swab	S. magellanicus
S_mage_back_9	back	swab	S. magellanicus
S_mage_foot_1	foot	swab	S. magellanicus
S_mage_foot_10	foot	swab	S. magellanicus
S_mage_foot_11	foot	swab	S. magellanicus
S_mage_foot_3	foot	swab	S. magellanicus
S_mage_foot_4	foot	swab	S. magellanicus
S_mage_foot_5	foot	swab	S. magellanicus
S_mage_foot_6	foot	swab	S. magellanicus
S_mage_foot_7	foot	swab	S. magellanicus
S_mage_foot_8	foot	swab	S. magellanicus
S_mage_foot_9	foot	swab	S. magellanicus
S_mage_nest_1	nest	swab	S. magellanicus
S_mage_nest_10	nest	swab	S. magellanicus
S_mage_nest_2	nest	swab	S. magellanicus
S_mage_nest_4	nest	swab	S. magellanicus
S_mage_nest_5	nest	swab	S. magellanicus
S_mage_nest_6	nest	swab	S. magellanicus
S_mage_nest_7	nest	swab	S. magellanicus
S_mage_nest_8	nest	swab	S. magellanicus
S_mage_nest_9	nest	swab	S. magellanicus
S_mage_plum_1	chest	feather	S. magellanicus
S_mage_plum_10	chest	feather	S. magellanicus
S_mage_plum_11	chest	feather	S. magellanicus
S_mage_plum_2	chest	feather	S. magellanicus
S_mage_plum_3	chest	feather	S. magellanicus
S_mage_plum_4	chest	feather	S. magellanicus
S_mage_plum_6	chest	feather	S. magellanicus
S_mage_plum_7	chest	feather	S. magellanicus
S_mage_plum_8	chest	feather	S. magellanicus
S_mage_plum_9	chest	feather	S. magellanicus
